# Supplementary material for: The processing of raising and nominal control: an eye-tracking study
Source: Front Psychol. 2015 Mar 24;6:331. doi: 10.3389/fpsyg.2015.00331 (PMC4371556; doi:10.3389/fpsyg.2015.00331)
Supplement: Supplementary file 1 [file DataSheet1.DOC]

Materials for Experiment 1

John didn't trust Tom, but was kind to himself appropriately and very sincerely.
John didn't trust Amy, but was kind to himself appropriately and very sincerely.
Mary didn't trust Tom, but was kind to himself appropriately and very sincerely.
Mary didn't trust Amy, but was kind to himself appropriately and very sincerely.

Andrew had praised Jerry, and was nice to himself consciously and without criticism.
Andrew had praised Libby, and was nice to himself consciously and without criticism.
Cheryl had praised Jerry, and was nice to himself consciously and without criticism.
Cheryl had praised Libby, and was nice to himself consciously and without criticism.

Anthony always ignored Joshua, but was generous to himself occasionally during the holiday.
Anthony always ignored Tiffany, but was generous to himself occasionally during the holiday.
Sandra always ignored Joshua, but was generous to himself occasionally during the holiday.
Sandra always ignored Tiffany, but was generous to himself occasionally during the holiday.

Arnold really impressed Dennis, and was considerate to himself appropriately after the project.
Arnold really impressed Barbara, and was considerate to himself appropriately after the project.
Beth really impressed Dennis, and was considerate to himself appropriately after the project.
Beth really impressed Barbara, and was considerate to himself appropriately after the project.

Bob sympathised with Mark, and was fair to himself impartially while at work.
Bob sympathised with Donna, and was fair to himself impartially while at work.
Elisa sympathised with Mark, and was fair to himself impartially while at work.
Elisa sympathised with Donna, and was fair to himself impartially while at work.

Colin complained about Simon, but was contented with himself appropriately in everyday life.
Colin complained about Phoebe, but was contented with himself appropriately in everyday life.
Helen complained about Simon, but was contented with himself appropriately in everyday life.
Helen complained about Phoebe, but was contented with himself appropriately in everyday life.

David kindly helped Carl, and was mindful of himself purposefully without losing concentration.
David kindly helped Alice, and was mindful of himself purposefully without losing concentration.
Ashley kindly helped Carl, and was mindful of himself purposefully without losing concentration.
Ashley kindly helped Alice, and was mindful of himself purposefully without losing concentration.

Eric happily rewarded Harold, and was pleased with himself candidly about the success.
Eric happily rewarded Becky, and was pleased with himself candidly about the success.
Jen happily rewarded Harold, and was pleased with himself candidly about the success.
Jen happily rewarded Becky, and was pleased with himself candidly about the success.

Gilbert rather respected Douglas, but was demanding of himself constantly and with determination.
Gilbert rather respected Cindy, but was demanding of himself constantly and with determination.
Evelyn rather respected Douglas, but was demanding of himself constantly and with determination.
Evelyn rather respected Cindy, but was demanding of himself constantly and with determination.

Steven had surprised Henry, and was fond of himself unabashedly during the competition.
Steven had surprised Esther, and was fond of himself unabashedly during the competition.
Heather had surprised Henry, and was fond of himself unabashedly during the competition.
Heather had surprised Esther, and was fond of himself unabashedly during the competition.

Liz believed in Wendy, and was true to herself sincerely and with honesty.
Liz believed in Gerald, and was true to herself sincerely and with honesty.
Fred believed in Wendy, and was true to herself sincerely and with honesty.
Fred believed in Gerald, and was true to herself sincerely and with honesty.

Alice lied to Laura, and was ashamed of herself inexcusably all the time.
Alice lied to Larry, and was ashamed of herself inexcusably all the time.
Luke lied to Laura, and was ashamed of herself inexcusably all the time.
Luke lied to Larry, and was ashamed of herself inexcusably all the time.

Karen had supported Cynthia, and was genuine to herself staunchly and very honestly.
Karen had supported Anthony, and was genuine to herself staunchly and very honestly.
Patrick had supported Cynthia, and was genuine to herself staunchly and very honestly.
Patrick had supported Anthony, and was genuine to herself staunchly and very honestly.

Rachel competed with Juliet, and was hard on herself persistently during the event.
Rachel competed with Anton, and was hard on herself persistently during the event.
Victor competed with Juliet, and was hard on herself persistently during the event.
Victor competed with Anton, and was hard on herself persistently during the event.

Rebecca had welcomed Christina, and was compassionate with herself unconditionally and\nwithout compromise.
Rebecca had welcomed Benjamin, and was compassionate with herself unconditionally and\nwithout compromise.
Roger had welcomed Christina, and was compassionate with herself unconditionally and\nwithout compromise.
Roger had welcomed Benjamin, and was compassionate with herself unconditionally and\nwithout compromise.

Sara relaxed with Felicia, and was happy with herself frequently throughout the journey.
Sara relaxed with Bruce, and was happy with herself frequently throughout the journey.
Steve relaxed with Felicia, and was happy with herself frequently throughout the journey.
Steve relaxed with Bruce, and was happy with herself frequently throughout the journey.

Stacy disagreed with Carol, but was reasonable with herself honourably during the assessment.
Stacy disagreed with Adam, but was reasonable with herself honourably during the assessment.
Brian disagreed with Carol, but was reasonable with herself honourably during the assessment.
Brian disagreed with Adam, but was reasonable with herself honourably during the assessment.

Amelia had criticised Elaine, and was miserly with herself uncompromisingly day after day.
Amelia had criticised Calvin, and was miserly with herself uncompromisingly day after day.
Jacob had criticised Elaine, and was miserly with herself uncompromisingly day after day.
Jacob had criticised Calvin, and was miserly with herself uncompromisingly day after day.

Jane fought with Eileen, but was protective of herself fiercely and very actively.
Jane fought with James, but was protective of herself fiercely and very actively.
Alan fought with Eileen, but was protective of herself fiercely and very actively.
Alan fought with James, but was protective of herself fiercely and very actively.

Amanda had blamed Betty, but was defensive of herself subtly without attracting attention.
Amanda had blamed Harry, but was defensive of herself subtly without attracting attention.
Albert had blamed Betty, but was defensive of herself subtly without attracting attention.
Albert had blamed Harry, but was defensive of herself subtly without attracting attention.

Ryan apologised to David, and was stern with himself mercilessly hour after hour.
Ryan apologised to Kate, and was stern with himself mercilessly hour after hour.
Judy apologised to David, and was stern with himself mercilessly hour after hour.
Judy apologised to Kate, and was stern with himself mercilessly hour after hour.

Kevin talked to Richard, and was patient with himself continually during the drive.
Kevin talked to Melissa, and was patient with himself continually during the drive.
Julie talked to Richard, and was patient with himself continually during the drive.
Julie talked to Melissa, and was patient with himself continually during the drive.

Peter really liked Charles, and was loyal to himself relentlessly without ever changing.
Peter really liked Dorothy, and was loyal to himself relentlessly without ever changing.
Paula really liked Charles, and was loyal to himself relentlessly without ever changing.
Paula really liked Dorothy, and was loyal to himself relentlessly without ever changing.

Robert dealt with Will, and was respectful of himself constantly at the workplace.
Robert dealt with Ann, and was respectful of himself constantly at the workplace.
Sandra dealt with Will, and was respectful of himself constantly at the workplace.
Sandra dealt with Ann, and was respectful of himself constantly at the workplace.

Ronald depended on Ralph, and was firm with himself uncompromisingly week after week.
Ronald depended on Beth, and was firm with himself uncompromisingly week after week.
Jocelyn depended on Ralph, and was firm with himself uncompromisingly week after week.
Jocelyn depended on Beth, and was firm with himself uncompromisingly week after week.

Russell had supported Thomas, and was lenient with himself shamelessly during the tournament.
Russell had supported Maggie, and was lenient with himself shamelessly during the tournament.
Lillian had supported Thomas, and was lenient with himself shamelessly during the tournament.
Lillian had supported Maggie, and was lenient with himself shamelessly during the tournament.

Bart cheered up Alfred, and was gentle with himself occasionally at difficult times.
Bart cheered up Sara, and was gentle with himself occasionally at difficult times.
Emma cheered up Alfred, and was gentle with himself occasionally at difficult times.
Emma cheered up Sara, and was gentle with himself occasionally at difficult times.

Eugene quite annoyed Matthew, and was proud of himself openly without any modesty.
Eugene quite annoyed Suzanne, and was proud of himself openly without any modesty.
Olivia quite annoyed Matthew, and was proud of himself openly without any modesty.
Olivia quite annoyed Suzanne, and was proud of himself openly without any modesty.

Joshua  had forgiven Billy, and was merciful to himself unconditionally during the trial.
Joshua had forgiven Maria, and was merciful to himself unconditionally during the trial.
Daisy had forgiven Billy, and was merciful to himself unconditionally during the trial.
Daisy had forgiven Maria, and was merciful to himself unconditionally during the trial.

Joel clashed with Justin, and was harsh with himself unwaveringly during the visit.
Joel clashed with Lisa, and was harsh with himself unwaveringly during the visit.
Pam clashed with Justin, and was harsh with himself unwaveringly during the visit.
Pam clashed with Lisa, and was harsh with himself unwaveringly during the visit.

Emily spoke to Mollie, and was forgiving of herself unreservedly and without shame.
Emily spoke to Aaron, and was forgiving of herself unreservedly and without shame.
Walter spoke to Mollie, and was forgiving of herself unreservedly and without shame.
Walter spoke to Aaron, and was forgiving of herself unreservedly and without shame.

Janet responded to Cecilia, and was critical of herself realistically during the conference.
Janet responded to Carlos, and was critical of herself realistically during the conference.
Simon responded to Cecilia, and was critical of herself realistically during the conference.
Simon responded to Carlos, and was critical of herself realistically during the conference.

Sue chatted to Sophie, and was benevolent to herself selectively when we visited.
Sue chatted to Jeremy, and was benevolent to herself selectively when we visited.
Ian chatted to Sophie, and was benevolent to herself selectively when we visited.
Ian chatted to Jeremy, and was benevolent to herself selectively when we visited.

Eva listened to Linda, and was tough on herself reasonably after the scandal.
Eva listened to Jason, and was tough on herself reasonably after the scandal.
Jim listened to Linda, and was tough on herself reasonably after the scandal.
Jim listened to Jason, and was tough on herself reasonably after the scandal.

Julia pleaded with Isabel, and was honest with herself exclusively and without regrets.
Julia pleaded with Edward, and was honest with herself exclusively and without regrets.
Henry pleaded with Isabel, and was honest with herself exclusively and without regrets.
Henry pleaded with Edward, and was honest with herself exclusively and without regrets.

Susan really trusted Janice, and was faithful to herself wholeheartedly and with dedication.
Susan really trusted Chuck, and was faithful to herself wholeheartedly and with dedication.
Arthur really trusted Janice, and was faithful to herself wholeheartedly and with dedication.
Arthur really trusted Chuck, and was faithful to herself wholeheartedly and with dedication.

Carla travelled with Lilly, and was indulgent towards herself unceasingly during the trip.
Carla travelled with Doug, and was indulgent towards herself unceasingly during the trip.
Garry travelled with Lilly, and was indulgent towards herself unceasingly during the trip.
Garry travelled with Doug, and was indulgent towards herself unceasingly during the trip.

Irene studied with Diana, and was confident of herself unquestioningly throughout the course.
Irene studied with Donald, and was confident of herself unquestioningly throughout the course.
Jack studied with Diana, and was confident of herself unquestioningly throughout the course.
Jack studied with Donald, and was confident of herself unquestioningly throughout the course.

Grace rather irritated Kelly, and was strict with herself sparingly after everyone left.
Grace rather irritated Mike, and was strict with herself sparingly after everyone left.
Daniel rather irritated Kelly, and was strict with herself sparingly after everyone left.
Daniel rather irritated Mike, and was strict with herself sparingly after everyone left.

Claire ate with Peggy, and was satisfied with herself easily during the dinner.
Claire ate with Terry, and was satisfied with herself easily during the dinner.
Paul ate with Peggy, and was satisfied with herself easily during the dinner.
Paul ate with Terry, and was satisfied with herself easily during the dinner.


Materials for Experiment 2

I was surprised at John's agreement to be kind to himself appropriately and very\nsincerely.
I was surprised at John's agreement to be kind to herself appropriately and very\nsincerely.
It was surprising that John seemed to be kind to himself appropriately and very\nsincerely.
It was surprising that John seemed to be kind to herself appropriately and very\nsincerely.

I was stupefied by Andrew's promise to be nice to himself consciously and without criticism.
I was stupefied by Andrew's promise to be nice to herself consciously and without criticism.
It was stupefying that Andrew seemed to be nice to himself consciously and without criticism.
It was stupefying that Andrew seemed to be nice to herself consciously and without criticism.

I was comforted by Anthony's vow to be generous to himself occasionally during the\nholiday.
I was comforted by Anthony's vow to be generous to herself occasionally during the\nholiday.
It was comforting that Anthony seemed to be generous to himself occasionally during the\nholiday.
It was comforting that Anthony seemed to be generous to herself occasionally during the\nholiday.

I was perturbed at Arnold's offer to be considerate to himself appropriately after the\nproject.
I was perturbed at Arnold's offer to be considerate to herself appropriately after the\nproject.
It was perturbing that Arnold seemed to be considerate to himself appropriately after the\nproject.
It was perturbing that Arnold seemed to be considerate to herself appropriately after the\nproject.

I was reassured by Bob's guarantee to be fair to himself impartially while at work.
I was reassured by Bob's guarantee to be fair to herself impartially while at work.
It was reassuring that Bob seemed to be fair to himself impartially while at work.
It was reassuring that Bob seemed to be fair to herself impartially while at work.

I was consoled by Colin's promise to be contented with himself appropriately in everyday\nlife.
I was consoled by Colin's promise to be contented with herself appropriately in everyday\nlife.
It was consoling that Colin seemed to be contented with himself appropriately in everyday\nlife.
It was consoling that Colin seemed to be contented with herself appropriately in everyday\nlife.

I was dumbfounded by David's promise to be mindful of himself purposefully without losing\nconcentration.
I was dumbfounded by David's promise to be mindful of herself purposefully without losing\nconcentration.
It was dumbfounding that David seemed to be mindful of himself purposefully without losing\nconcentration.
It was dumbfounding that David seemed to be mindful of herself purposefully without losing\nconcentration.

I was bemused at Eric's guarantee to be pleased with himself candidly about the success.
I was bemused at Eric's guarantee to be pleased with herself candidly about the success.
It was bemusing that Eric seemed to be pleased with himself candidly about the success.
It was bemusing that Eric seemed to be pleased with herself candidly about the success.

I was alarmed at James' contract to be demanding of himself constantly and with\ndetermination.
I was alarmed at James' contract to be demanding of herself constantly and with\ndetermination.
It was alarming that James seemed to be demanding of himself constantly and with\ndetermination.
It was alarming that James seemed to be demanding of herself constantly and with\ndetermination.

I was entertained by Steven's pledge to be fond of himself unabashedly during the\ncompetition.
I was entertained by Steven's pledge to be fond of herself unabashedly during the\ncompetition.
It was entertaining that Steven seemed to be fond of himself unabashedly during the\ncompetition.
It was entertaining that Steven seemed to be fond of herself unabashedly during the\ncompetition.

I was touched at Liz's vow to be true to herself sincerely and with honesty.
I was touched at Liz's vow to be true to himself sincerely and with honesty.
It was touching that Liz seemed to be true to herself sincerely and with honesty.
It was touching that Liz seemed to be true to himself sincerely and with honesty.

I was puzzled by Alice's obligation to be ashamed of herself inexcusably all the time.
I was puzzled by Alice's obligation to be ashamed of himself inexcusably all the time.
It was puzzling that Alice seemed to be ashamed of herself inexcusably all the time.
It was puzzling that Alice seemed to be ashamed of himself inexcusably all the time.

I was inspired by Sophia's promise to be genuine to herself staunchly and very honestly.
I was inspired by Sophia's promise to be genuine to himself staunchly and very honestly.
It was inspiring that Sophia seemed to be genuine to herself staunchly and very honestly.
It was inspiring that Sophia seemed to be genuine to himself staunchly and very honestly.

I was unsettled by Rachel's oath to be hard on herself persistently during the event.
I was unsettled by Rachel's oath to be hard on himself persistently during the event.
It was unsettling that Rachel seemed to be hard on herself persistently during the event.
It was unsettling that Rachel seemed to be hard on himself persistently during the event.

I was befuddled at Rebecca's vow to be compassionate with herself unconditionally and\n without compromise.
I was befuddled at Rebecca's vow to be compassionate with himself unconditionally and\n without compromise.
It was befuddling that Rebecca seemed to be compassionate with herself unconditionally and\n without compromise.
It was befuddling that Rebecca seemed to be compassionate with himself unconditionally and\n without compromise.

I was heartened at Sara's agreement to be happy with herself frequently throughout the journey.
I was heartened at Sara's agreement to be happy with himself frequently throughout the journey.
It was heartening that Sara seemed to be happy with herself frequently throughout the journey.
It was heartening that Sara seemed to be happy with himself frequently throughout the journey.

I was startled by Stacy's agreement to be reasonable with herself honourably during the assessment.
I was startled by Stacy's agreement to be reasonable with himself honourably during the assessment.
It was startling that Stacy seemed to be reasonable with herself honourably during the assessment.
It was startling that Stacy seemed to be reasonable with himself honourably during the assessment.

I was appalled at Amelia's vow to be miserly with herself uncompromisingly day after day.
I was appalled at Amelia's vow to be miserly with himself uncompromisingly day after day.
It was appalling that Amelia seemed to be miserly with herself uncompromisingly day after day.
It was appalling that Amelia seemed to be miserly with himself uncompromisingly day after day.

I was distressed at Jane's oath to be protective of herself fiercely and very actively.
I was distressed at Jane's oath to be protective of himself fiercely and very actively.
It was distressing that Jane seemed to be protective of herself fiercely and very actively.
It was distressing that Jane seemed to be protective of himself fiercely and very actively.

I was annoyed at Amanda's offer to be defensive of herself subtly without attracting attention.
I was annoyed at Amanda's offer to be defensive of himself subtly without attracting attention.
It was annoying that Amanda seemed to be defensive of herself subtly without attracting attention.
It was annoying that Amanda seemed to be defensive of himself subtly without attracting attention.

I was shocked at Colin's agreement to be stern with himself mercilessly hour after hour.
I was shocked at Colin's agreement to be stern with herself mercilessly hour after hour.
It was shocking that Colin appeared to be stern with himself mercilessly hour after hour.
It was shocking that Colin appeared to be stern with herself mercilessly hour after hour.

I was amazed at Kevin's promise to be patient with himself continually during the drive.
I was amazed at Kevin's promise to be patient with herself continually during the drive.
It was amazing that Kevin appeared to be patient with himself continually during the drive.
It was amazing that Kevin appeared to be patient with herself continually during the drive.

I was excited at Brian's oath to be loyal to himself relentlessly without ever changing.
I was excited at Brian's oath to be loyal to herself relentlessly without ever changing.
It was exciting that Brian appeared to be loyal to himself relentlessly without ever changing.
It was exciting that Brian appeared to be loyal to herself relentlessly without ever changing.

I was astonished at Robert's contract to be respectful of himself constantly at the workplace.
I was astonished at Robert's contract to be respectful of herself constantly at the workplace.
It was astonishing that Robert appeared to be respectful of himself constantly at the workplace.
It was astonishing that Robert appeared to be respectful of herself constantly at the workplace.

I was stunned at Steven's pledge to be firm with himself uncompromisingly week after week.
I was stunned at Steven's pledge to be firm with herself uncompromisingly week after week.
It was stunning that Steven appeared to be firm with himself uncompromisingly week after week.
It was stunning that Steven appeared to be firm with herself uncompromisingly week after week.

I was bewildered at Anthony's offer to be lenient with himself shamelessly during the tournament.
I was bewildered at Anthony's offer to be lenient with herself shamelessly during the tournament.
It was bewildering that Anthony appeared to be lenient with himself shamelessly during the tournament.
It was bewildering that Anthony appeared to be lenient with herself shamelessly during the tournament.

I was confused at Eric's obligation to be gentle with himself occasionally at difficult times.
I was confused at Eric's obligation to be gentle with herself occasionally at difficult times.
It was confusing that Eric appeared to be gentle with himself occasionally at difficult times.
It was confusing that Eric appeared to be gentle with herself occasionally at difficult times.

I was disturbed at David's agreement to be proud of himself openly without any modesty.
I was disturbed at David's agreement to be proud of herself openly without any modesty.
It was disturbing that David appeared to be proud of himself openly without any modesty.
It was disturbing that David appeared to be proud of herself openly without any modesty.

I was touched at Joshua's oath to be merciful to himself unconditionally during the trial.
I was touched at Joshua's oath to be merciful to herself unconditionally during the trial.
It was touching that Joshua appeared to be merciful to himself unconditionally during the trial.
It was touching that Joshua appeared to be merciful to herself unconditionally during the trial.

I was devastated at Joel's offer to be harsh with himself unwaveringly during the visit.
I was devastated at Joel's offer to be harsh with herself unwaveringly during the visit.
It was devastating that Joel appeared to be harsh with himself unwaveringly during the visit.
It was devastating that Joel appeared to be harsh with herself unwaveringly during the visit.

I was exhilarated at Emily's promise to be forgiving of herself unreservedly and without shame.
I was exhilarated at Emily's promise to be forgiving of himself unreservedly and without shame.
It was exhilarating that Emily appeared to be forgiving of herself unreservedly and without shame.
It was exhilarating that Emily appeared to be forgiving of himself unreservedly and without shame.

I was excited at Janet's offer to be critical of herself realistically during the conference.
I was excited at Janet's offer to be critical of himself realistically during the conference.
It was exciting that Janet appeared to be critical of herself realistically during the conference.
It was exciting that Janet appeared to be critical of himself realistically during the conference.

I was amused at Liz's agreement to be benevolent to herself selectively when we visited.
I was amused at Liz's agreement to be benevolent to himself selectively when we visited.
It was amusing that Liz appeared to be benevolent to herself selectively when we visited.
It was amusing that Liz appeared to be benevolent to himself selectively when we visited.

I was mystified at Amy's vow to be tough on herself reasonably after the scandal.
I was mystified at Amy's vow to be tough on himself reasonably after the scandal.
It was mystifying that Amy appeared to be tough on herself reasonably after the scandal.
It was mystifying that Amy appeared to be tough on himself reasonably after the scandal.

I was perplexed at Elisa's agreement to be honest with herself exclusively and without regrets.
I was perplexed at Elisa's agreement to be honest with himself exclusively and without regrets.
It was perplexing that Elisa appeared to be honest with herself exclusively and without regrets.
It was perplexing that Elisa appeared to be honest with himself exclusively and without regrets.

I was thrilled at Rachel's offer to be faithful to herself wholeheartedly and with dedication.
I was thrilled at Rachel's offer to be faithful to himself wholeheartedly and with dedication.
It was thrilling that Rachel appeared to be faithful to herself wholeheartedly and with dedication.
It was thrilling that Rachel appeared to be faithful to himself wholeheartedly and with dedication.

I was saddened at Mary's pledge to be indulgent towards herself unceasingly during the trip.
I was saddened at Mary's pledge to be indulgent towards himself unceasingly during the trip.
It was saddening that Mary appeared to be indulgent towards herself unceasingly during the trip.
It was saddening that Mary appeared to be indulgent towards himself unceasingly during the trip.

I was disappointed at Sara's promise to be confident of herself unquestioningly throughout the course.
I was disappointed at Sara's promise to be confident of himself unquestioningly throughout the course.
It was disappointing that Sara appeared to be confident of herself unquestioningly throughout the course.
It was disappointing that Sara appeared to be confident of himself unquestioningly throughout the course.

I was baffled at Grace's offer to be strict with herself sparingly after everyone left.
I was baffled at Grace's offer to be strict with himself sparingly after everyone left.
It was baffling that Grace appeared to be strict with herself sparingly after everyone left.
It was baffling that Grace appeared to be strict with himself sparingly after everyone left.

I was frustrated at Amy's vow to be satisfied with herself easily during the dinner.
I was frustrated at Amy's vow to be satisfied with himself easily during the dinner.
It was frustrating that Amy appeared to be satisfied with herself easily during the dinner.
It was frustrating that Amy appeared to be satisfied with himself easily during the dinner.


Materials for Experiment 3

John's agreement with Tom to be kind to himself was surprising to everyone.
John's agreement with Amy to be kind to himself was surprising to everyone.
Mary's agreement with Tom to be kind to himself was surprising to everyone.
Mary's agreement with Amy to be kind to himself was surprising to everyone.

Andrew's promise to Jerry to be nice to himself was stupefying to us.
Andrew's promise to Libby to be nice to himself was stupefying to us.
Cheryl's promise to Jerry to be nice to himself was stupefying to us.
Cheryl's promise to Libby to be nice to himself was stupefying to us.

Anthony's vow to Joshua to be generous to himself was comforting to me.
Anthony's vow to Tiffany to be generous to himself was comforting to me.
Sandra's vow to Joshua to be generous to himself was comforting to me.
Sandra's vow to Tiffany to be generous to himself was comforting to me.

Arnold's offer to Dennis to be considerate to himself was perturbing to everyone.
Arnold's offer to Barbara to be considerate to himself was perturbing to everyone.
Beth's offer to Dennis to be considerate to himself was perturbing to everyone.
Beth's offer to Barbara to be considerate to himself was perturbing to everyone.

Bob's guarantee to Mark to be fair to himself was reassuring to me.
Bob's guarantee to Donna to be fair to himself was reassuring to me.
Elisa's guarantee to Mark to be fair to himself was reassuring to me.
Elisa's guarantee to Donna to be fair to himself was reassuring to me.

Colin's promise to Simon to be contented with himself was consoling to us.
Colin's promise to Phoebe to be contented with himself was consoling to us.
Helen's promise to Simon to be contented with himself was consoling to us.
Helen's promise to Phoebe to be contented with himself was consoling to us.

David's promise to Carl to be mindful of himself was dumbfounding to everyone.
David's promise to Alice to be mindful of himself was dumbfounding to everyone.
Ashley's promise to Carl to be mindful of himself was dumbfounding to everyone.
Ashley's promise to Alice to be mindful of himself was dumbfounding to everyone.

Eric's guarantee to Harold to be pleased with himself was bemusing to me.
Eric's guarantee to Becky to be pleased with himself was bemusing to me.
Jen's guarantee to Harold to be pleased with himself was bemusing to me.
Jen's guarantee to Becky to be pleased with himself was bemusing to me.

Gilbert's contract with Douglas to be demanding of himself was alarming to everyone.
Gilbert's contract with Cindy to be demanding of himself was alarming to everyone.
Evelyn's contract with Douglas to be demanding of himself was alarming to everyone.
Evelyn's contract with Cindy to be demanding of himself was alarming to everyone.

Steven's pledge to Henry to be fond of himself was entertaining to me.
Steven's pledge to Esther to be fond of himself was entertaining to me.
Heather's pledge to Henry to be fond of himself was entertaining to me.
Heather's pledge to Esther to be fond of himself was entertaining to me.

Liz's vow to Wendy to be true to herself was touching to us.
Liz's vow to Gerald to be true to herself was touching to us.
Fred's vow to Wendy to be true to herself was touching to us.
Fred's vow to Gerald to be true to herself was touching to us.

Alice's obligation to Laura to be ashamed of herself was puzzling to everyone.
Alice's obligation to Larry to be ashamed of herself was puzzling to everyone.
Luke's obligation to Laura to be ashamed of herself was puzzling to everyone.
Luke's obligation to Larry to be ashamed of herself was puzzling to everyone.

Karen's promise to Cynthia to be genuine to herself was inspiring to me.
Karen's promise to Anthony to be genuine to herself was inspiring to me.
Patrick's promise to Cynthia to be genuine to herself was inspiring to me.
Patrick's promise to Anthony to be genuine to herself was inspiring to me.

Rachel's oath to Juliet to be hard on herself was unsettling to us.
Rachel's oath to Anton to be hard on herself was unsettling to us.
Victor's oath to Juliet to be hard on herself was unsettling to us.
Victor's oath to Anton to be hard on herself was unsettling to us.

Rebecca's vow to Christina to be compassionate with herself was befuddling to everyone.
Rebecca's vow to Benjamin to be compassionate with herself was befuddling to everyone.
Roger's vow to Christina to be compassionate with herself was befuddling to everyone.
Roger's vow to Benjamin to be compassionate with herself was befuddling to everyone.

Sara's agreement with Felicia to be happy with herself was heartening to me.
Sara's agreement with Bruce to be happy with herself was heartening to me.
Steve's agreement with Felicia to be happy with herself was heartening to me.
Steve's agreement with Bruce to be happy with herself was heartening to me.

Stacy's agreement with Carol to be reasonable with herself was startling to us.
Stacy's agreement with Adam to be reasonable with herself was startling to us.
Brian's agreement with Carol to be reasonable with herself was startling to us.
Brian's agreement with Adam to be reasonable with herself was startling to us.

Amelia's vow to Elaine to be miserly with herself was appalling to everyone.
Amelia's vow to Calvin to be miserly with herself was appalling to everyone.
Jacob's vow to Elaine to be miserly with herself was appalling to everyone.
Jacob's vow to Calvin to be miserly with herself was appalling to everyone.

Jane's oath to Eileen to be protective of herself was distressing to us.
Jane's oath to James to be protective of herself was distressing to us.
Alan's oath to Eileen to be protective of herself was distressing to us.
Alan's oath to James to be protective of herself was distressing to us.

Amanda's offer to Betty to be defensive of herself was annoying to me.
Amanda's offer to Harry to be defensive of herself was annoying to me.
Albert's offer to Betty to be defensive of herself was annoying to me.
Albert's offer to Harry to be defensive of herself was annoying to me.

Ryan's agreement with David to be stern with himself was shocking to everyone.
Ryan's agreement with Kate to be stern with himself was shocking to everyone.
Judy's agreement with David to be stern with himself was shocking to everyone.
Judy's agreement with Kate to be stern with himself was shocking to everyone.

Kevin's promise to Richard to be patient with himself was amazing to us.
Kevin's promise to Melissa to be patient with himself was amazing to us.
Julie's promise to Richard to be patient with himself was amazing to us.
Julie's promise to Melissa to be patient with himself was amazing to us.

Peter's oath to Charles to be loyal to himself was exciting to me.
Peter's oath to Dorothy to be loyal to himself was exciting to me.
Paula's oath to Charles to be loyal to himself was exciting to me.
Paula's oath to Dorothy to be loyal to himself was exciting to me.

Robert's contract with Will to be respectful of himself was astonishing to everyone.
Robert's contract with Ann to be respectful of himself was astonishing to everyone.
Sandra's contract with Will to be respectful of himself was astonishing to everyone.
Sandra's contract with Ann to be respectful of himself was astonishing to everyone.

Ronald's pledge to Ralph to be firm with himself was stunning to me.
Ronald's pledge to Beth to be firm with himself was stunning to me.
Jocelyn's pledge to Ralph to be firm with himself was stunning to me.
Jocelyn's pledge to Beth to be firm with himself was stunning to me.

Russell's offer to Thomas to be lenient with himself was bewildering to us.
Russell's offer to Maggie to be lenient with himself was bewildering to us.
Lillian's offer to Thomas to be lenient with himself was bewildering to us.
Lillian's offer to Maggie to be lenient with himself was bewildering to us.

Bart's obligation to Alfred to be gentle with himself was confusing to everyone.
Bart's obligation to Sara to be gentle with himself was confusing to everyone.
Emma's obligation to Alfred to be gentle with himself was confusing to everyone.
Emma's obligation to Sara to be gentle with himself was confusing to everyone.

Eugene's agreement with Matthew to be proud of himself was disturbing to me.
Eugene's agreement with Suzanne to be proud of himself was disturbing to me.
Olivia's agreement with Matthew to be proud of himself was disturbing to me.
Olivia's agreement with Suzanne to be proud of himself was disturbing to me.

Joshua's oath to Billy to be merciful to himself was touching to us.
Joshua's oath to Maria to be merciful to himself was touching to us.
Daisy's oath to Billy to be merciful to himself was touching to us.
Daisy's oath to Maria to be merciful to himself was touching to us.

Joel's offer to Justin to be harsh with himself was devastating to everyone.
Joel's offer to Lisa to be harsh with himself was devastating to everyone.
Pam's offer to Justin to be harsh with himself was devastating to everyone.
Pam's offer to Lisa to be harsh with himself was devastating to everyone.

Emily's promise to Mollie to be forgiving of herself was exhilarating to me.
Emily's promise to Aaron to be forgiving of herself was exhilarating to me.
Walter's promise to Mollie to be forgiving of herself was exhilarating to me.
Walter's promise to Aaron to be forgiving of herself was exhilarating to me.

Janet's offer to Cecilia to be critical of herself was exciting to us.
Janet's offer to Carlos to be critical of herself was exciting to us.
Simon's offer to Cecilia to be critical of herself was exciting to us.
Simon's offer to Carlos to be critical of herself was exciting to us.

Sue's agreement with Sophie to be benevolent to herself was amusing to everyone.
Sue's agreement with Jeremy to be benevolent to herself was amusing to everyone.
Ian's agreement with Sophie to be benevolent to herself was amusing to everyone.
Ian's agreement with Jeremy to be benevolent to herself was amusing to everyone.

Eva's vow to Linda to be tough on herself was mystifying to me.
Eva's vow to Jason to be tough on herself was mystifying to me.
Jim's vow to Linda to be tough on herself was mystifying to me.
Jim's vow to Jason to be tough on herself was mystifying to me.

Julia's agreement with Isabel to be honest with herself was perplexing to us.
Julia's agreement with Edward to be honest with herself was perplexing to us.
Henry's agreement with Isabel to be honest with herself was perplexing to us.
Henry's agreement with Edward to be honest with herself was perplexing to us.

Susan's offer to Janice to be faithful to herself was thrilling to everyone.
Susan's offer to Chuck to be faithful to herself was thrilling to everyone.
Arthur's offer to Janice to be faithful to herself was thrilling to everyone.
Arthur's offer to Chuck to be faithful to herself was thrilling to everyone.

Carla's pledge to Lilly to be indulgent towards herself was saddening to me.
Carla's pledge to Doug to be indulgent towards herself was saddening to me.
Garry's pledge to Lilly to be indulgent towards herself was saddening to me.
Garry's pledge to Doug to be indulgent towards herself was saddening to me.

Irene's promise to Diana to be confident of herself was disappointing to us.
Irene's promise to Donald to be confident of herself was disappointing to us.
Jack's promise to Diana to be confident of herself was disappointing to us.
Jack's promise to Donald to be confident of herself was disappointing to us.

Grace's offer to Kelly to be strict with herself was baffling to everyone.
Grace's offer to Mike to be strict with herself was baffling to everyone.
Daniel's offer to Kelly to be strict with herself was baffling to everyone.
Daniel's offer to Mike to be strict with herself was baffling to everyone.

Claire's vow to Peggy to be satisfied with herself was frustrating to me.
Claire's vow to Terry to be satisfied with herself was frustrating to me.
Paul's vow to Peggy to be satisfied with herself was frustrating to me.
Paul's vow to Terry to be satisfied with herself was frustrating to me.


Materials for Experiment 4

John seemed to Tom to be kind to himself appropriately and very sincerely.
John seemed to Amy to be kind to himself appropriately and very sincerely.
Mary seemed to Tom to be kind to himself appropriately and very sincerely.
Mary seemed to Amy to be kind to himself appropriately and very sincerely.

Andrew seemed to Jerry to be nice to himself consciously and without criticism.
Andrew seemed to Libby to be nice to himself consciously and without criticism.
Cheryl seemed to Jerry to be nice to himself consciously and without criticism.
Cheryl seemed to Libby to be nice to himself consciously and without criticism.

Anthony seemed to Joshua to be generous to himself occasionally during the holiday.
Anthony seemed to Tiffany to be generous to himself occasionally during the holiday.
Sandra seemed to Joshua to be generous to himself occasionally during the holiday.
Sandra seemed to Tiffany to be generous to himself occasionally during the holiday.

Arnold seemed to Dennis to be considerate to himself appropriately after the project.
Arnold seemed to Barbara to be considerate to himself appropriately after the project.
Beth seemed to Dennis to be considerate to himself appropriately after the project.
Beth seemed to Barbara to be considerate to himself appropriately after the project.

Bob seemed to Mark to be fair to himself impartially while at work.
Bob seemed to Donna to be fair to himself impartially while at work.
Elisa seemed to Mark to be fair to himself impartially while at work.
Elisa seemed to Donna to be fair to himself impartially while at work.

Colin seemed to Simon to be contented with himself appropriately in everyday life.
Colin seemed to Phoebe to be contented with himself appropriately in everyday life.
Helen seemed to Simon to be contented with himself appropriately in everyday life.
Helen seemed to Phoebe to be contented with himself appropriately in everyday life.

David seemed to Carl to be mindful of himself purposefully without losing concentration.
David seemed to Alice to be mindful of himself purposefully without losing concentration.
Ashley seemed to Carl to be mindful of himself purposefully without losing concentration.
Ashley seemed to Alice to be mindful of himself purposefully without losing concentration.

Eric seemed to Harold to be pleased with himself candidly about the success.
Eric seemed to Becky to be pleased with himself candidly about the success.
Jen seemed to Harold to be pleased with himself candidly about the success.
Jen seemed to Becky to be pleased with himself candidly about the success.

Gilbert seemed to Douglas to be demanding of himself constantly and with determination.
Gilbert seemed to Cindy to be demanding of himself constantly and with determination.
Evelyn seemed to Douglas to be demanding of himself constantly and with determination.
Evelyn seemed to Cindy to be demanding of himself constantly and with determination.

Steven seemed to Henry to be fond of himself unabashedly during the competition.
Steven seemed to Esther to be fond of himself unabashedly during the competition.
Heather seemed to Henry to be fond of himself unabashedly during the competition.
Heather seemed to Esther to be fond of himself unabashedly during the competition.

Liz seemed to Wendy to be true to herself sincerely and with honesty.
Liz seemed to Gerald to be true to herself sincerely and with honesty.
Fred seemed to Wendy to be true to herself sincerely and with honesty.
Fred seemed to Gerald to be true to herself sincerely and with honesty.

Alice seemed to Laura to be ashamed of herself inexcusably all the time.
Alice seemed to Larry to be ashamed of herself inexcusably all the time.
Luke seemed to Laura to be ashamed of herself inexcusably all the time.
Luke seemed to Larry to be ashamed of herself inexcusably all the time.

Karen seemed to Cynthia to be genuine to herself staunchly and very honestly.
Karen seemed to Anthony to be genuine to herself staunchly and very honestly.
Patrick seemed to Cynthia to be genuine to herself staunchly and very honestly.
Patrick seemed to Anthony to be genuine to herself staunchly and very honestly.

Rachel seemed to Juliet to be hard on herself persistently during the event.
Rachel seemed to Anton to be hard on herself persistently during the event.
Victor seemed to Juliet to be hard on herself persistently during the event.
Victor seemed to Anton to be hard on herself persistently during the event.

Rebecca seemed to Christina to be compassionate with herself unconditionally and\nwithout compromise.
Rebecca seemed to Benjamin to be compassionate with herself unconditionally and\nwithout compromise.
Roger seemed to Christina to be compassionate with herself unconditionally and\nwithout compromise.
Roger seemed to Benjamin to be compassionate with herself unconditionally and\nwithout compromise.

Sara seemed to Felicia to be happy with herself frequently throughout the journey.
Sara seemed to Bruce to be happy with herself frequently throughout the journey.
Steve seemed to Felicia to be happy with herself frequently throughout the journey.
Steve seemed to Bruce to be happy with herself frequently throughout the journey.

Stacy seemed to Carol to be reasonable with herself honourably during the assessment.
Stacy seemed to Adam to be reasonable with herself honourably during the assessment.
Brian seemed to Carol to be reasonable with herself honourably during the assessment.
Brian seemed to Adam to be reasonable with herself honourably during the assessment.

Amelia seemed to Elaine to be miserly with herself uncompromisingly day after day.
Amelia seemed to Calvin to be miserly with herself uncompromisingly day after day.
Jacob seemed to Elaine to be miserly with herself uncompromisingly day after day.
Jacob seemed to Calvin to be miserly with herself uncompromisingly day after day.

Jane seemed to Eileen to be protective of herself fiercely and very actively.
Jane seemed to James to be protective of herself fiercely and very actively.
Alan seemed to Eileen to be protective of herself fiercely and very actively.
Alan seemed to James to be protective of herself fiercely and very actively.

Amanda seemed to Betty to be defensive of herself subtly without attracting attention.
Amanda seemed to Harry to be defensive of herself subtly without attracting attention.
Albert seemed to Betty to be defensive of herself subtly without attracting attention.
Albert seemed to Harry to be defensive of herself subtly without attracting attention.

Ryan appeared to David to be stern with himself mercilessly hour after hour.
Ryan appeared to Kate to be stern with himself mercilessly hour after hour.
Judy appeared to David to be stern with himself mercilessly hour after hour.
Judy appeared to Kate to be stern with himself mercilessly hour after hour.

Kevin appeared to Richard to be patient with himself continually during the drive.
Kevin appeared to Melissa to be patient with himself continually during the drive.
Julie appeared to Richard to be patient with himself continually during the drive.
Julie appeared to Melissa to be patient with himself continually during the drive.

Peter appeared to Charles to be loyal to himself relentlessly without ever changing.
Peter appeared to Dorothy to be loyal to himself relentlessly without ever changing.
Paula appeared to Charles to be loyal to himself relentlessly without ever changing.
Paula appeared to Dorothy to be loyal to himself relentlessly without ever changing.

Robert appeared to Will to be respectful of himself constantly at the workplace.
Robert appeared to Ann to be respectful of himself constantly at the workplace.
Sandra appeared to Will to be respectful of himself constantly at the workplace.
Sandra appeared to Ann to be respectful of himself constantly at the workplace.

Ronald appeared to Ralph to be firm with himself uncompromisingly week after week.
Ronald appeared to Beth to be firm with himself uncompromisingly week after week.
Jocelyn appeared to Ralph to be firm with himself uncompromisingly week after week.
Jocelyn appeared to Beth to be firm with himself uncompromisingly week after week.

Russell appeared to Thomas to be lenient with himself shamelessly during the tournament.
Russell appeared to Maggie to be lenient with himself shamelessly during the tournament.
Lillian appeared to Thomas to be lenient with himself shamelessly during the tournament.
Lillian appeared to Maggie to be lenient with himself shamelessly during the tournament.

Bart appeared to Alfred to be gentle with himself occasionally at difficult times.
Bart appeared to Sara to be gentle with himself occasionally at difficult times.
Emma appeared to Alfred to be gentle with himself occasionally at difficult times.
Emma appeared to Sara to be gentle with himself occasionally at difficult times.

Eugene appeared to Matthew to be proud of himself openly without any modesty.
Eugene appeared to Suzanne to be proud of himself openly without any modesty.
Olivia appeared to Matthew to be proud of himself openly without any modesty.
Olivia appeared to Suzanne to be proud of himself openly without any modesty.

Joshua appeared to Billy to be merciful to himself unconditionally during the trial.
Joshua appeared to Maria to be merciful to himself unconditionally during the trial.
Daisy appeared to Billy to be merciful to himself unconditionally during the trial.
Daisy appeared to Maria to be merciful to himself unconditionally during the trial.

Joel appeared to Justin to be harsh with himself unwaveringly during the visit.
Joel appeared to Lisa to be harsh with himself unwaveringly during the visit.
Pam appeared to Justin to be harsh with himself unwaveringly during the visit.
Pam appeared to Lisa to be harsh with himself unwaveringly during the visit.

Emily appeared to Mollie to be forgiving of herself unreservedly and without shame.
Emily appeared to Aaron to be forgiving of herself unreservedly and without shame.
Walter appeared to Mollie to be forgiving of herself unreservedly and without shame.
Walter appeared to Aaron to be forgiving of herself unreservedly and without shame.

Janet appeared to Cecilia to be critical of herself realistically during the conference.
Janet appeared to Carlos to be critical of herself realistically during the conference.
Simon appeared to Cecilia to be critical of herself realistically during the conference.
Simon appeared to Carlos to be critical of herself realistically during the conference.

Sue appeared to Sophie to be benevolent to herself selectively when we visited.
Sue appeared to Jeremy to be benevolent to herself selectively when we visited.
Ian appeared to Sophie to be benevolent to herself selectively when we visited.
Ian appeared to Jeremy to be benevolent to herself selectively when we visited.

Eva appeared to Linda to be tough on herself reasonably after the scandal.
Eva appeared to Jason to be tough on herself reasonably after the scandal.
Jim appeared to Linda to be tough on herself reasonably after the scandal.
Jim appeared to Jason to be tough on herself reasonably after the scandal.

Julia appeared to Isabel to be honest with herself exclusively and without regrets.
Julia appeared to Edward to be honest with herself exclusively and without regrets.
Henry appeared to Isabel to be honest with herself exclusively and without regrets.
Henry appeared to Edward to be honest with herself exclusively and without regrets.

Susan appeared to Janice to be faithful to herself wholeheartedly and with dedication.
Susan appeared to Chuck to be faithful to herself wholeheartedly and with dedication.
Arthur appeared to Janice to be faithful to herself wholeheartedly and with dedication.
Arthur appeared to Chuck to be faithful to herself wholeheartedly and with dedication.

Carla appeared to Lilly to be indulgent towards herself unceasingly during the trip.
Carla appeared to Doug to be indulgent towards herself unceasingly during the trip.
Garry appeared to Lilly to be indulgent towards herself unceasingly during the trip.
Garry appeared to Doug to be indulgent towards herself unceasingly during the trip.

Irene appeared to Diana to be confident of herself unquestioningly throughout the course.
Irene appeared to Donald to be confident of herself unquestioningly throughout the course.
Jack appeared to Diana to be confident of herself unquestioningly throughout the course.
Jack appeared to Donald to be confident of herself unquestioningly throughout the course.

Grace appeared to Kelly to be strict with herself sparingly after everyone left.
Grace appeared to Mike to be strict with herself sparingly after everyone left.
Daniel appeared to Kelly to be strict with herself sparingly after everyone left.
Daniel appeared to Mike to be strict with herself sparingly after everyone left.

Claire appeared to Peggy to be satisfied with herself easily during the dinner.
Claire appeared to Terry to be satisfied with herself easily during the dinner.
Paul appeared to Peggy to be satisfied with herself easily during the dinner.
Paul appeared to Terry to be satisfied with herself easily during the dinner.
